# Supplementary material for: The Graphene Structure’s Effects on the Current-Voltage and Photovoltaic Characteristics of Directly Synthesized Graphene/n-Si(100) Diodes
Source: Nanomaterials (Basel). 2022 May 11;12(10):1640. doi: 10.3390/nano12101640 (PMC9147930; doi:10.3390/nano12101640)
Supplement: Supplementary file 1 [file nanomaterials-12-01640-s001.zip]

Archive with 1 entries (1 files):
- nanomaterials-1669946-supplementary.pdf
